# Supplementary material for: Rule-Based Design of Plant Expression Vectors Using GenoCAD
Source: PLoS One. 2015 Jul 6;10(7):e0132502. doi: 10.1371/journal.pone.0132502 (PMC4492961; doi:10.1371/journal.pone.0132502)
Supplement: S1 File — (ZIP) [file pone.0132502.s001.zip]

Archive with 1 entries (1 files):
- S1 File.genocad
