# Supplementary material for: Rule-Based Design of Plant Expression Vectors Using GenoCAD
Source: PLoS One. 2015 Jul 6;10(7):e0132502. doi: 10.1371/journal.pone.0132502 (PMC4492961; doi:10.1371/journal.pone.0132502)
Supplement: S1 Table — (XLS) [file pone.0132502.s002.xls]

## Sheet: S1 Table
S1 Table. Categories in the plant grammar
Aplication	Name	ID	Type	Description
LOC	Cassette	CAS	Rewritable	Expression cassette wich includes Promoter, transcribed region and terminator
LOC	Open Reading Frame	CDS	Rewritable	Translated region, including START and STOP codons
LOC	Gene fused with FTG	GFTG	Rewritable	Plant Protein tagged with a Fluorescent Tag that can be placed either at N or C terminus of the protein
LOC	Localization	LOC	Rewritable	Category used to design expression cassettes for protein localisation studies
PRO	Promoter analysis	PROA	Rewritable	Category used to design expression cassettes for promoter studies
PRO	Native promoter cassette	NPCT	Rewritable	Expression cassette which includes Native Promoter, transcribed region, and terminator. The coding region includes a fluorescent protein
PPI	Interactions	PPI	Rewritable	Category used to design expression cassettes for protein-protein interactions studies
PPI	Interactions with CoIP	COIP	Rewritable	Category used to design expression cassettes for protein-protein interactions studies based on CoIP assays
PPI	Interactions with BiFC	BIFC	Rewritable	Category used to design expression cassettes for protein-protein interactions studies based BIFC (split fluorescent tags)
PPI	Cassette with HA tag	CHA	Rewritable	Expression cassette which includes Promoter, transcribed region and terminator. The coding region comprehend a gene fused to HA tag
PPI	Cassette with Myc tag	CMYC	Rewritable	Expression cassette which includes Promoter, transcribed region and terminator. The coding region comprehend a gene fused to Myc tag
PPI	Cassette with GFP	CGFP	Rewritable	Expression cassette which includes Promoter, transcribed region and terminator. The coding region comprehend a gene fused to GFP
PPI	Cassette with His tag	CHIS	Rewritable	Expression cassette which includes Promoter, transcribed region and terminator. The coding region comprehend a gene fused to His tag
PPI	Cassette with C-term FP	CFPC	Rewritable	Expression cassette which includes Promoter, transcribed region and terminator. The coding region comprehend a gene fused to C-terminal half of FP
PPI	Cassette with N-term FP	CFPN	Rewritable	Expression cassette which includes Promoter, transcribed region and terminator. The coding region comprehend a gene fused to N-terminal half of FP
PPI	Gene fused with HA tag	GHA	Rewritable	Translated region includes gene fused to HA tag
PPI	Gene fused with Myc tag	GMY	Rewritable	Translated region includes gene fused to Myc tag
PPI	Gene fused with GFP	GGF	Rewritable	Translated region includes gene fused to GFP
PPI	Gene fused with His tag	GHI	Rewritable	Translated region includes gene fused to His tag
PPI	Gene fused with N-terminal half of FP	GFPN	Rewritable	Translated region includes gene fused to N-terminalo half of FP
PPI	Gene fused with C-terminal half of FP	GFPC	Rewritable	Translated region includes gene fused to C-terminalo half of FP
PPI	N-terminal half of FP	FPN	Rewritable	N-terminal half of FP
PPI	C-terminal half of FP	FPC	Rewritable	C-terminal half of FP
PPI	c-myc epitope	MYC	Terminal	c-myc epitope tag
PPI	Hemagglutinin	HA	Terminal	Hemagglutinin epitope tag
PPI	Green fluorescent protein	GFP	Terminal	Green fluorescent protein
PPI	6x-His epitope	HIS	Terminal	6x-His epitope
LOC; PRO	Fluorescent tag	FTG	Rewritable	Fluorescent Protein
LOC; PRO	Native promoter	NPRO	Terminal	Native promoter
LOC; PPI	Gene	GEN	Rewritable	Gene or protein domain. It does not include START and STOP codon
LOC; PPI	One/Two Promoter	PRO12	Rewritable	Placeholder for one or two transcription promoters.
LOC; PPI	Promoter	PRO	Terminal	Promoter, can be used single or in pairs
LOC; PRO; PPI	One/Two Terminators	TER12	Rewritable	Placeholder for one or two transcription terminators.
LOC; PRO; PPI	Terminator	TER	Terminal	Terminator, can be used single or in pairs
LOC; PRO; PPI	Opening and closing reverse complement delimiter	[ , ]	Terminal	Opening and closing reverse complement delimiter
LOC; PRO; PPI	Opening and closing vector delimiter	( , )	Terminal	Opening and closing vector delimiter
LOC; PRO; PPI	Vector	VEC	Terminal	Vector
LOC; PRO; PPI	Start Codon	ATG	Terminal	Start Codon
LOC; PRO; PPI	Stop Codon	STP	Terminal	Stop Codon
LOC; PRO; PPI	Epitope Tag	ETG	Terminal	Epitope Tag
LOC; PRO; PPI	Linker	LNK	Terminal	Short linker sequence that joins 2 proteins
LOC; PRO; PPI	Start	S	Rewritable	Start category; the parent category of the grammar
