# Supplementary material for: Rule-Based Design of Plant Expression Vectors Using GenoCAD
Source: PLoS One. 2015 Jul 6;10(7):e0132502. doi: 10.1371/journal.pone.0132502 (PMC4492961; doi:10.1371/journal.pone.0132502)
Supplement: S2 Table — (XLS) [file pone.0132502.s003.xls]

## Sheet: S2 Table
S2 Table. The rules for plant grammar
Aplication	Rule Code	Rule	Description
LOC	loc	S to LOC	This rule is used to design vectors for plant localisation studies
LOC	lcas	LOC to (VEC CAS)	This rule specifies the expression cassette along with the vector where it is inserted. The output is the entire plasmid sequence
LOC	prct	CAS to PRO12 CDS TER12	The cassette is composed of a promoter, open reading frame and terminator
LOC	rcas	CAS to [CAS]	The cassette has reverse orientation
LOC	gnftg	CDS to ATG GFTG STP	The open reading frame is composed of a gene fused to a fluorescent tag and flanked by a start and stop codon
LOC	nftg	GFTG to FTG GEN	This rule is used to add the fluorescent tag before the gene
LOC	cftg	GFTG to GEN FTG	This rule is used to add the fluorescent tag after the gene
PRO	pro	S to PROA	This rule is used to design vectors for plant promoter analysis
PRO	npcas	PROA to (VEC NPCT)	The expression cassette is composed of a native promoter along with the vector where it is inserted.
PRO	npct	NPCT to NPRO ATG FTG STP TER12	This rule defines that the design involves a cassette composed by native promoter, start codon, fluorescent tag, stop codon and terminator
PRO	rnpct	NPCT to [NPRO ATG FTG STP TER12 ]	The cassette has reverse orientation
PPI	ppi	S to ppi	This rule is used to design vectors for protein-protein interaction studies
PPI (BIFC)	bifc	PPI to BiFC	This rule is used to design vectors for protein-protein interaction studies based on BiFC assays
PPI (BIFC)	sfp	BiFC to (VEC CFPC) (VEC CFPN)	This rule defines that the design involves 2 plasmids; the first one containing C-terminal of half FP and the second one N-terminal of FP
PPI (BIFC)	fpc	CFPC to PRO12 ATG GFPC STP TER12	The cassette includes promoter, start codon, gene fused with C-terminal of half FP, stop codon and terminator
PPI (BIFC)	fpn	CFPN to PRO ATG GENFPC STP TER12	The cassette includes promoter, start codon, gene fused with N-terminal of half FP, stop codon and terminator
PPI (BIFC)	nfpc	GFPC to FPC GEN	The rule forces the user to fuse C-terminal of FP at the N terminus of the target protein
PPI (BIFC)	cfpc	GFPC to GEN FPC	The rule forces the user to fuse C-terminal of FP at the C terminus of the target protein
PPI (BIFC)	nfpn	GFPN to FPN GEN	The rule forces the user to fuse N-terminal of FP at the N terminus of the target protein
PPI (BIFC)	cfpn	GFPC to GEN FPN	The rule forces the user to fuse N-terminal of FP at the C terminus of the target protein
PPI (BIFC)	tfpc	FPC to ETG FPC	The rule is used to include an epitope tag at the N terminus of the C-terminal half FP
PPI (BIFC)	fpct	FPC to FPC ETG	The rule is used to include an epitope tag at the C terminus of the C-terminal half FP
PPI (BIFC)	lfpc	FPC to LNK FPC	The rule is used to include a linker domain at the N terminus of the C-terminal half FP
PPI (BIFC)	fpcl	FPC to FPC LNK	The rule is used to include a linker domain at the C terminus of the C-terminal half FP
PPI (BIFC)	tfpn	FPN to ETG FPN	The rule is used to include an epitope tag at the N terminus of the N-terminal half FP
PPI (BIFC)	fpnt	FPN to FPN ETG	The rule is used to include an epitope tag at the C terminus of the N-terminal half FP
PPI (BIFC)	lfpn	FPN to LNK FPN	The rule is used to include a linker domain at the N terminus of the N-terminal half FP
PPI (BIFC)	fpnl	FPN to FPN LNK	The rule is used to include a linker domain at the C terminus of the N-terminal half FP
PPI (COIP)	coip	PPI to COIP	This rule is to design vectors for protein-protein interaction studies based on co-immunoprecipitation assays
PPI (COIP)	myha	COIP to (VEC CMYC) (VEC CHA)	This rule defines that the design involves 2 plasmids; the first one containing c-myc epitope tag and the second one HA epitope tag
PPI (COIP)	cmyc	CMYC to PRO12 ATG GMY STP TER12	The cassette includes promoter, start codon, gene fused with c-myc epitope tag, stop codon and terminator
PPI (COIP)	cha	CHA to PRO12 ATG GHA STP TER12	The cassette includes promoter, start codon, gene fused with HA epitope tag, stop codon and terminator
PPI (COIP)	nmy	GMY to MYC GEN	The rule is used to fuse a Myc epitope tag at the N terminus of the target protein
PPI (COIP)	cmy	GMY to GEN MYC	The rule is used to fuse a Myc epitope tag at the C terminus of the target protein
PPI (COIP)	nha	GHA to HA GEN	The rule is used to fuse a HA epitope tag at the N terminus of the target protein
PPI (COIP)	cha	GHA to GEN HA	The rule is used to fuse a HA epitope tag at the C terminus of the target protein
PPI (COIP)	gfhi	COIP to (VEC CGFP) (VEC CHIS)	This rule defines that the design involves 2 plasmids; the first one containing GFP epitope tag and the second one His epitope tag
PPI (COIP)	cgfp	CGFP to PRO12 ATG GGF STP TER12	The cassette includes promoter, start codon, gene fused with GFP epitope tag, stop codon and terminator
PPI (COIP)	chis	CHIS to PRO12 ATG GHI STP TER12	The cassette includes promoter, start codon, gene fused with GHIS epitope tag, stop codon and terminator
PPI (COIP)	ngfp	GGF to GFP GEN	The rule is used to fuse a GFP epitope tag at the N terminus of the target protein
PPI (COIP)	cgfp	GGF to GEN GFP	The rule is used to fuse a GFP epitope tag at the C terminus of the target protein
PPI (COIP)	nghi	GHI to HIS GEN	The rule is used to fuse a His epitope tag at the N terminus of the target protein
PPI (COIP)	cghi	GHI to GEN HIS	The rule is used to fuse a His epitope tag at the C terminus of the target protein
LOC; PRO	tftg	FTG to ETG FTG	This rule is used to include an epitope tag before the fluorescent protein
LOC; PRO	ftgt	FTG to FTG ETG	This rule is used to include an epitope tag after the fluorescent protein
LOC; PRO	lftg	FTG to LNK FTG	This rule is used to include a linker domain before the fluorescent protein
LOC; PRO	ftgl	FTG to FTG LNK	This rule is used to include a linker domain after the fluorescent protein
LOC; PPI	2gen	GEN to GEN GEN	With this rule, the user can fused two coding sequences that are not tags
LOC; PPI	tgen	GEN to ETG GEN	An epitope tag can be added at the N terminus of the gene
LOC; PPI	gent	GEN to GEN ETG	An epitope tag can be added at the C terminus of the gene
LOC; PPI	lgen	GEN to LNK GEN	This rule is used to include a linker domain before the gene
LOC; PPI	genl	GEN to GEN LNK	This rule is used to include a linker domain after the gene
LOC; PPI	pro1	PRO12 to PRO	This rule allows for the inclusion of a single promoter
LOC; PPI	pro2	PRO12 to PRO PRO	This rule allows for the inclusion of a double promoter
LOC; PPI	npro	PRO12 to NPRO	This rule allows for the inclusion of a native promoter
LOC; PRO; PPI	ter1	TER12 to TER	This rule allows for the inclusion of a single terminator
LOC; PRO; PPI	ter2	TER12 to TER TER	This rule allows for the inclusion of a double terminator
